# Supplementary material for: Machine Learning and In Vitro Chemical Screening of Potential α-Amylase and α-Glucosidase Inhibitors from Thai Indigenous Plants
Source: Nutrients. 2022 Jan 9;14(2):267. doi: 10.3390/nu14020267 (PMC8781461; doi:10.3390/nu14020267)
Supplement: Supplementary file 1 [file nutrients-14-00267-s001.zip]

Archive with 1 entries (1 files):
- nutrients-1507398-supplementary.pdf
